# Supplementary material for: Increased CD83 expression of CD34-positive monocytes in donors during peripheral blood stem cell mobilization in humans
Source: Sci Rep. 2019 Nov 11;9:16499. doi: 10.1038/s41598-019-53020-9 (PMC6848192; doi:10.1038/s41598-019-53020-9)
Supplement: Supplementary file 2 — Dataset S1-4 [file 41598_2019_53020_MOESM2_ESM.xlsx]

## Sheet: DatasetS1
#%result_name=Analysis_31
#%array_type=Clariom_S_Human
#%annotation=Clariom_S_Human.na36.hg38.transcript.csv
ID	CD34 Avg (log2)	CD34mono Avg (log2)	Mono Avg (log2)	Condition F-Test	Condition FDR F-Test	Gene Symbol	Description	Group	CD34mono vs CD34 Fold Change	CD34mono vs Mono Fold Change	EA1608_01.sst-rma-gene-full.chp Signal	EA1608_02.sst-rma-gene-full.chp Signal	EA1608_03.sst-rma-gene-full.chp Signal	EA1615_01.sst-rma-gene-full.chp Signal	EA1615_02.sst-rma-gene-full.chp Signal	EA1615_03.sst-rma-gene-full.chp Signal	EA1615_04.sst-rma-gene-full.chp Signal	EA1615_05.sst-rma-gene-full.chp Signal	EA1615_06.sst-rma-gene-full.chp Signal
TC0600007284.hg.1	15.71	13.38	14.58	4.57e-06	0.0004	HIST1H4E	histone cluster 1, H4e	Multiple_Complex	-5.02	-2.31	14.34	15.71	13.81	14.59	15.7	13.18	14.58	15.87	13.35
TC0900010792.hg.1	9.76	7.54	8.78	0.0003	0.0052	NOL8	nucleolar protein 8	Multiple_Complex	-4.64	-2.36	8.86	9.72	7.5	8.76	9.8	7.58	8.38	9.35	8.29
TC0600011134.hg.1	9.08	7.1	8.41	0.0325	0.1293	HIST1H4D	histone cluster 1, H4d	Coding	-3.94	-2.46	8.35	8.98	6.84	7.68	7.82	7.07	8.49	9.23	7.72
TC0600007268.hg.1	16.62	15.03	16.05	0.0038	0.0281	HIST1H4C	histone cluster 1, H4c	Coding	-3.01	-2.03	16.08	16.65	15.02	15.69	16.1	15.04	16.24	16.59	15.58
TC1000011469.hg.1	5.57	4.39	5.52	0.0014	0.0138	NOC3L	NOC3-like DNA replication regulator	Multiple_Complex	-2.27	-2.19	5.58	5.54	4.4	5.47	6.15	4.13	4.97	5.6	4.62
TC0100017368.hg.1	7.26	6.14	7.15	0.0101	0.0568	BPNT1	3(2), 5-bisphosphate nucleotidase 1	Multiple_Complex	-2.18	-2.01	7.13	7.21	6.9	7.63	7.31	6.15	7.16	7.81	6.13
TSUnmapped00000222.hg.1	7.22	6.11	7.9	0.0033	0.0252	ZNF780A	zinc finger protein 780A	Coding	-2.17	-3.47	8.32	7.59	5.28	7.89	6.62	6.19	7.9	7.28	6.7
TSUnmapped00000670.hg.1	7.5	6.41	8.28	0.0052	0.035	ZNF780A	zinc finger protein 780A	Coding	-2.13	-3.64	8.75	8.01	5.51	8.27	7.04	6.47	8.28	7.48	7.2
TC0500010781.hg.1	4.89	3.83	5.15	0.0226	0.1005	SLC38A9	Transcript Identified by AceView, Entrez Gene ID(s) 153129	Unassigned	-2.09	-2.49	4.59	4.93	4.5	5.73	4.51	3.76	5.13	5.16	3.42
TC0400008271.hg.1	6.58	7.58	6.54	0.0015	0.0145	NFKB1	nuclear factor of kappa light polypeptide gene enhancer in B-cells 1	Multiple_Complex	2	2.06	6.53	6.95	7.48	6.54	6.59	7.57	6.94	6.56	7.67
TC0800009529.hg.1	5.16	6.17	5.15	0.0057	0.0374	PPP1R3B	protein phosphatase 1, regulatory subunit 3B	Coding	2.01	2.03	5.13	5.12	6.29	5.04	4.9	5.92	5.29	5.68	6.19
TC0500007231.hg.1	11.56	12.58	11.43	0.0125	0.0659	PTGER4	prostaglandin E receptor 4 (subtype EP4)	Multiple_Complex	2.02	2.21	10.85	11.57	12.99	11.49	10.79	12.18	11.9	11.56	12.57
TC0700011383.hg.1	8.24	9.25	7.83	0.0052	0.035	SBDS	Shwachman-Bodian-Diamond syndrome	Multiple_Complex	2.02	2.68	8.21	8.23	8.61	7.86	7.59	9.3	7.79	8.25	9.21
TC1000009508.hg.1	4.82	5.88	4.81	0.0138	0.0711	TUBB8	tubulin, beta 8 class VIII	Multiple_Complex	2.07	2.1	4.88	4.84	5.49	3.49	4.81	5.86	4.75	5.29	5.95
TC0500011502.hg.1	11.75	12.81	11.6	0.0072	0.0441	ELL2	elongation factor, RNA polymerase II, 2	Multiple_Complex	2.08	2.31	11.12	11.64	13.52	11.64	11.77	12.35	11.57	12.25	12.74
TC1500006977.hg.1	6.86	7.93	6.74	0.0071	0.0435	VPS18	VPS18 CORVET/HOPS core subunit	Multiple_Complex	2.09	2.27	6.95	6.73	7.98	6.74	6.84	7.32	6.53	7.07	8.42
TC0200012863.hg.1	7.54	8.61	6.51	0.001	0.0108	SPRED2	sprouty-related, EVH1 domain containing 2	Multiple_Complex	2.1	4.29	6.47	7.53	8.68	7.05	7.77	8.56	6.56	7.34	7.84
TC1200006909.hg.1	6.85	7.94	5.99	0.0002	0.0044	EMP1	epithelial membrane protein 1	Multiple_Complex	2.13	3.85	5.47	6.84	8.79	6.4	6.6	7.98	6.04	6.86	7.89
TC0900006597.hg.1	5.5	6.61	5.52	0.0047	0.0324	KDM4C	lysine (K)-specific demethylase 4C	Multiple_Complex	2.16	2.12	5.13	5.52	6.66	5.49	5.21	6.03	5.57	5.71	6.56
TC0600011714.hg.1	6.82	7.94	6.86	0.0134	0.0697	BTBD9	BTB (POZ) domain containing 9	Multiple_Complex	2.18	2.12	7.27	7.2	7.39	6.88	6.81	8.2	6.83	6.7	7.98
TC1800007620.hg.1	4.62	5.75	4.41	0.0294	0.1207	SOCS6	suppressor of cytokine signaling 6	Multiple_Complex	2.19	2.54	4.37	4.68	6.29	4.13	4.56	5.7	4.78	5.82	5.38
TC0800008183.hg.1	9.3	10.43	9.24	0.0004	0.0058	OSGIN2	oxidative stress induced growth inhibitor family member 2	Multiple_Complex	2.19	2.28	9.17	9.29	10.42	9.61	8.81	10.44	9.26	9.42	10.56
TC1300008249.hg.1	4.51	5.65	4.55	0.0039	0.0284	GJB2	gap junction protein beta 2	Coding	2.2	2.14	4.85	4.82	5.23	4.52	4.54	5.63	4.58	4.48	6.12
TC1800006513.hg.1	10.44	11.58	10.02	0.0007	0.009	TGIF1	TGFB-induced factor homeobox 1	Multiple_Complex	2.21	2.96	9.79	10.08	12.46	10.22	10.47	11.62	10.02	10.69	11.41
TC1900008496.hg.1	14.86	16.02	14.56	0.0145	0.0733	PPP1R15A	protein phosphatase 1, regulatory subunit 15A	Multiple_Complex	2.23	2.74	14.63	14.8	16.21	13.84	14.4	15.85	15.12	15.49	16
TC1400008395.hg.1	14.14	15.3	13.66	0.0003	0.0053	EIF5	eukaryotic translation initiation factor 5	Multiple_Complex	2.24	3.13	13.63	13.83	15.73	13.68	14.17	14.96	13.9	14.36	15.26
TC2200007068.hg.1	5.49	6.66	5.33	0.0066	0.0415	SLC35E4	solute carrier family 35, member E4	Multiple_Complex	2.25	2.52	5.34	5.52	6.71	5.32	5.06	6.12	5.56	5.87	7.1
TC0600014031.hg.1	4.62	5.8	4.73	0.0193	0.0898	DLL1	delta-like 1 (Drosophila)	Multiple_Complex	2.26	2.1	4.76	4.62	5.78	4.67	4.76	5.08	5.18	4.62	5.81
TC1100013096.hg.1	9.46	10.64	9.16	0.001	0.0113	RBM7	RNA binding motif protein 7	Multiple_Complex	2.27	2.79	9.15	9.52	10.65	9.04	8.82	10.63	9.29	9.92	10.83
TC0600006967.hg.1	4.67	5.87	4.86	0.002	0.0178	EDN1	endothelin 1	Multiple_Complex	2.29	2.01	4.82	4.68	5.88	5.28	4.65	6.19	4.62	4.39	5.52
TC1900011382.hg.1	12.95	14.16	12.96	0.0075	0.0456	MYADM	Memczak2013 ANTISENSE, CDS, coding, INTERNAL best transcript NM_001020819	NonCoding	2.31	2.31	12.72	12.99	14.18	12.96	12.4	13.7	12.96	13.44	14.15
TC1300007491.hg.1	7.03	8.25	6.55	0.0005	0.0067	KLF5	Kruppel-like factor 5 (intestinal)	Multiple_Complex	2.34	3.26	6.6	7.06	8.12	5.6	6.65	8.29	6.5	7.33	9
TC0800009856.hg.1	5.73	6.96	5.58	0.0032	0.0248	EGR3	early growth response 3	Multiple_Complex	2.35	2.6	5.96	5.68	6.98	5.16	5.77	7.13	5.6	6.48	6.72
TC1800007508.hg.1	4.98	6.24	4.81	0.0031	0.024	TNFRSF11A	Transcript Identified by AceView, Entrez Gene ID(s) 8792	Unassigned	2.38	2.69	4.35	5.42	6.2	4.85	4.27	6.23	5.16	5.06	6.3
TC1800007471.hg.1	5.52	6.79	5.27	0.0009	0.0103	PMAIP1	phorbol-12-myristate-13-acetate-induced protein 1	Multiple_Complex	2.41	2.86	5.39	5.47	6.77	4.53	5.11	6.81	5.23	6.06	7.52
TC0700008875.hg.1	3.94	5.21	3.42	0.0126	0.0663	MET	MET proto-oncogene, receptor tyrosine kinase	Multiple_Complex	2.41	3.44	4.5	3.96	4.63	3.44	3.93	6.1	3.41	3.84	5.12
TC1700011967.hg.1	11.28	12.56	11.56	0.0096	0.0547	EIF4A3	eukaryotic translation initiation factor 4A3	Multiple_Complex	2.43	2.01	11.29	10.94	13.16	11.59	11.3	11.97	11.74	11.6	12.56
TC0100017451.hg.1	9.61	10.89	9.55	0.0007	0.0091	TP53BP2	tumor protein p53 binding protein 2	Multiple_Complex	2.44	2.54	9.58	9.62	11.1	9.52	9.59	10.61	9.97	10	10.92
TC1300006601.hg.1	5.79	7.09	6.02	0.0012	0.0128	SPATA13; C1QTNF9	spermatogenesis associated 13; C1q and tumor necrosis factor related protein 9	Multiple_Complex	2.46	2.09	6	5.86	7	6.4	5.73	7.32	6.04	4.74	7.08
TC0900012231.hg.1	7.26	8.56	6.96	3.24e-05	0.0012	SHB	Src homology 2 domain containing adaptor protein B	Multiple_Complex	2.46	3.02	7.13	6.88	8.65	6.72	7.34	8.44	6.99	7.25	8.57
TC0300009301.hg.1	4.7	6.01	4.79	0.0217	0.098	PTX3	pentraxin 3, long	Coding	2.47	2.32	5.03	5.11	5.21	4.51	3.91	6.07	4.82	4.77	6.39
TC0700009807.hg.1	9.09	10.4	8.96	0.0148	0.0746	INSIG1	insulin induced gene 1	Multiple_Complex	2.48	2.73	8.96	8.83	11.07	8.95	9.06	9.71	9.4	9.67	10.42
TC0500009863.hg.1	4.54	5.86	4.56	0.0074	0.0451	LPCAT1	lysophosphatidylcholine acyltransferase 1	Multiple_Complex	2.5	2.46	5.29	4.55	5.29	4.6	4.33	5.91	4.53	4.74	5.82
TC0500009488.hg.1	8.49	9.86	8.68	0.0006	0.008	CREBRF	CREB3 regulatory factor	Multiple_Complex	2.58	2.26	8.7	8.46	9.53	8.33	7.88	9.83	8.84	8.6	9.9
TC0900010661.hg.1	6.26	7.64	5.85	0.0011	0.0114	CDK20	cyclin-dependent kinase 20	Multiple_Complex	2.6	3.47	5.88	5.85	7.71	5.49	6.25	6.92	5.82	6.71	7.58
TC0700010687.hg.1	8.43	9.82	8.63	0.0001	0.0028	KBTBD2	kelch repeat and BTB (POZ) domain containing 2	Multiple_Complex	2.63	2.29	8.63	8.63	9.84	8.62	8.09	9.8	8.71	8.46	10.46
TC0600011386.hg.1	5.8	7.2	5.86	0.0091	0.0527	IER3	immediate early response 3	Coding	2.63	2.52	5.81	5.27	7.93	6.27	5.85	6.55	5.89	6.08	7.15
TC0100007936.hg.1	6.69	8.09	6.97	0.0029	0.0229	MFSD2A	major facilitator superfamily domain containing 2A	Multiple_Complex	2.63	2.16	6.94	6.43	8.61	7.56	6.71	7.79	6.73	6.9	8.04
TC0100016000.hg.1	10.22	11.63	10.47	0.0001	0.0031	MEF2D	myocyte enhancer factor 2D	Multiple_Complex	2.67	2.23	10.1	10.24	11.88	10.45	9.95	11.44	10.5	10.43	11.61
TC2100008233.hg.1	10.69	12.1	10.03	0.0005	0.0069	ZBTB21	zinc finger and BTB domain containing 21	Multiple_Complex	2.67	4.2	9.99	10.67	12.29	9.77	10.27	11.84	10.6	11.13	12.13
TC0200016679.hg.1	8.61	10.03	8.95	9.63e-05	0.0024	SERTAD2	SERTA domain containing 2	Multiple_Complex	2.67	2.11	8.52	8.86	10.01	8.98	8.34	10.21	8.92	8.61	10.04
TC0X00010473.hg.1	12.18	13.6	12.58	0.0437	0.1583	TSC22D3	TSC22 domain family, member 3	Coding	2.68	2.04	12.56	12.17	13.56	12.38	11.59	12.79	12.8	12.8	13.64
TC0100012167.hg.1	5.48	6.9	5.79	0.0003	0.0051	KMO	kynurenine 3-monooxygenase (kynurenine 3-hydroxylase)	Multiple_Complex	2.69	2.17	6.33	5.2	6.69	5.81	5.48	6.91	5.76	5.55	7.09
TC0900010995.hg.1	10.48	11.91	10.76	0.0027	0.022	ALG2	ALG2, alpha-1,3/1,6-mannosyltransferase	Multiple_Complex	2.71	2.22	10.78	10.48	11.91	10.75	10.47	11.33	10.91	10.9	12.07
TC0200013913.hg.1	4.69	6.13	4.73	0.0029	0.023	IL1A	interleukin 1 alpha	Coding	2.71	2.65	4.77	4.64	6.27	4.2	4.37	6	5	5.39	6.13
TC0900008202.hg.1	5.43	6.87	5.54	0.0462	0.1648	TGFBR1	transforming growth factor, beta receptor 1	Multiple_Complex	2.71	2.52	5.53	6.32	5.98	5.34	5.42	6.86	5.75	5.14	6.89
TC0200007132.hg.1	12.09	13.53	12.34	9.71e-05	0.0024	YPEL5	yippee like 5	Multiple_Complex	2.72	2.28	12.33	12.12	13.71	12.25	12.06	13.46	12.52	12.51	13.52
TC0700013383.hg.1	10.51	11.95	10.33	0.0001	0.0027	RABGEF1	RAB guanine nucleotide exchange factor (GEF) 1	Multiple_Complex	2.72	3.08	10.14	10.35	12.35	10.3	10.52	11.62	10.57	10.64	11.92
TC2000006957.hg.1	6.45	7.89	6.74	0.0037	0.0271	GZF1	GDNF-inducible zinc finger protein 1	Multiple_Complex	2.72	2.22	6.89	6.49	7.84	6.63	6	7.4	6.73	6.78	8.51
TC0100011453.hg.1	6.12	7.57	6.28	0.0101	0.0569	G0S2	G0/G1 switch 2	Multiple_Complex	2.74	2.44	6.29	5.87	8.07	6.08	6.08	7.02	7.03	6.49	7.6
TC0100014964.hg.1	10.2	11.67	10.09	0.0004	0.0059	DNTTIP2	deoxynucleotidyltransferase, terminal, interacting protein 2	Multiple_Complex	2.77	2.99	10.06	10.16	11.99	10.12	10.24	11.27	10.37	10.68	11.71
TC0300007136.hg.1	8.64	10.12	8.76	0.0004	0.0064	CTNNB1	catenin (cadherin-associated protein), beta 1	Multiple_Complex	2.79	2.56	8.34	8.64	10.63	8.8	8.16	10.12	8.73	9.13	10.13
TC0200016591.hg.1	9.07	10.55	9.53	2.12e-05	0.001	BZW1	basic leucine zipper and W2 domains 1	Multiple_Complex	2.79	2.03	9.55	9.08	10.56	9.5	9.06	10.63	9.83	9	10.43
TC0100018088.hg.1	6.57	8.05	7.04	0.0048	0.0329	ZNF669	zinc finger protein 669	Coding	2.79	2.02	7.05	6.52	8.58	6.83	6.61	8	7.15	7.57	8.09
TC2000008650.hg.1	4.3	5.8	4.15	0.0178	0.0847	THBD	thrombomodulin	Coding	2.83	3.14	3.63	3.82	6.94	4.66	4.26	5.72	4.15	4.36	4.84
TC0800008349.hg.1	3.86	5.37	4.18	0.001	0.0113	OSR2	odd-skipped related transciption factor 2	Multiple_Complex	2.84	2.27	4.16	3.82	5.39	3.69	3.64	5.01	4.29	4.26	5.65
TC0700006737.hg.1	9.09	10.61	9.47	0.0014	0.0137	ARL4A	ADP-ribosylation factor like GTPase 4A	Coding	2.86	2.2	9.67	8.89	10.59	8.8	9.07	10.49	9.48	9.62	10.88
TC0200016750.hg.1	9.78	11.31	10.15	0.0007	0.0091	NFE2L2	nuclear factor, erythroid 2-like 2	Multiple_Complex	2.87	2.23	9.92	9.76	11.61	10.14	9.58	10.95	10.17	10.28	11.33
TC0700006890.hg.1	4.57	6.11	3.98	0.0342	0.1339	IL6	interleukin 6	Multiple_Complex	2.91	4.37	4.04	4.62	6.18	3.92	3.83	5.18	5.26	4.9	6.05
TC1700012141.hg.1	8.21	9.76	8.64	0.001	0.0111	WDR45B	WD repeat domain 45B	Multiple_Complex	2.93	2.17	8.63	7.9	10.18	8.54	8.21	9.27	8.78	8.54	9.8
TC2000008310.hg.1	11.96	13.53	12.07	0.0002	0.0035	TRMT6	tRNA methyltransferase 6	Multiple_Complex	2.97	2.75	12.05	11.69	13.85	12.37	11.97	13.22	11.93	12.21	13.52
TC0800008279.hg.1	8.2	9.78	8.56	0.0003	0.0044	PLEKHF2	pleckstrin homology domain containing, family F (with FYVE domain) member 2	Multiple_Complex	2.97	2.32	8.59	8.21	9.98	8.52	8.19	9.79	9.15	8.38	9.55
TC0100007552.hg.1	5.3	6.88	5.52	0.0014	0.0137	SESN2	sestrin 2	Multiple_Complex	2.98	2.57	5.49	4.81	7.44	5.27	5.33	6.27	5.85	5.28	6.91
TC0400006930.hg.1	6.74	8.32	7.08	0.0003	0.0045	CPEB2	cytoplasmic polyadenylation element binding protein 2	Multiple_Complex	2.99	2.36	7.25	6.85	7.84	7.07	6.28	8.33	6.93	6.73	8.47
TC0700011944.hg.1	8.01	9.6	8.35	5.69e-05	0.0017	ZNF394	zinc finger protein 394	Multiple_Complex	2.99	2.38	8.35	7.77	9.9	8.34	8.31	9.58	8.56	7.99	9.48
TC0700010509.hg.1	13.57	15.15	14.01	0.0192	0.0897	CYCS	cytochrome c, somatic	Coding	3	2.2	14.05	13.61	15.64	13.96	13.52	14.61	14.48	14.49	15.17
TC0600011913.hg.1	7.37	8.96	7.67	1.67e-05	0.0008	NFKBIE	nuclear factor of kappa light polypeptide gene enhancer in B-cells inhibitor, epsilon	Multiple_Complex	3.02	2.45	7.66	7.37	8.99	7.59	7.42	8.7	7.75	7.29	9.16
TC1900011861.hg.1	8.02	9.64	8.21	0.0002	0.0038	S1PR2	sphingosine-1-phosphate receptor 2	Multiple_Complex	3.08	2.7	8.2	8.53	9.61	8.77	8.04	10.02	8.23	8.01	9.68
TC2200007037.hg.1	6.3	7.93	6.72	0.0002	0.0039	MTMR3	myotubularin related protein 3	Multiple_Complex	3.08	2.31	6.97	6.66	7.57	6.71	6.24	7.96	6.72	6.32	8.14
TC0700010005.hg.1	11.43	13.05	11.48	6.43e-05	0.0018	ZFAND2A	zinc finger, AN1-type domain 2A	Multiple_Complex	3.08	2.97	11.29	11.31	13.34	11.5	11.41	12.69	11.64	11.66	13.08
TC1800006786.hg.1	7.24	8.88	7.45	0.0006	0.0079	RNMT	RNA (guanine-7-) methyltransferase	Multiple_Complex	3.12	2.7	6.97	7.84	8.86	7.49	7.24	8.75	7.72	7.07	9.1
TC0200012854.hg.1	13.14	14.79	13.59	1.12e-05	0.0007	RAB1A	RAB1A, member RAS oncogene family	Multiple_Complex	3.13	2.29	13.59	13.15	14.78	13.57	12.91	14.79	13.66	13.35	14.75
TC0100006781.hg.1	5.9	7.55	6.01	0.0001	0.0026	SLC25A33	solute carrier family 25 (pyrimidine nucleotide carrier), member 33	Multiple_Complex	3.14	2.9	6.13	5.93	7.27	5.99	5.61	7.53	5.48	6.1	7.88
TC1000009536.hg.1	10.96	12.62	11.18	0.0085	0.0499	IDI1	isopentenyl-diphosphate delta isomerase 1	Multiple_Complex	3.16	2.71	11.58	10.95	12.67	11.14	10.97	12.08	10.96	11.96	13
TC0600007060.hg.1	12.12	13.79	11.86	7.15e-05	0.002	MYLIP; MIR4639	myosin regulatory light chain interacting protein; microRNA 4639	Multiple_Complex	3.18	3.81	11.88	11.72	14.4	11.57	12.1	13.74	12.06	12.54	13.83
TC0900008790.hg.1	5.82	7.51	5.9	8.67e-06	0.0006	ZBTB43	zinc finger and BTB domain containing 43	Multiple_Complex	3.22	3.05	5.89	5.59	7.74	5.69	6.07	7.49	5.91	5.81	7.41
TC0100018443.hg.1	4.73	6.44	4.81	0.0024	0.0201	PLPP3	phospholipid phosphatase 3	Multiple_Complex	3.27	3.1	5.43	4.78	5.84	4.76	4.2	6.49	4.49	5.03	6.93
TC1700006772.hg.1	9.73	11.45	9.72	0.0204	0.0933	KDM6B	lysine (K)-specific demethylase 6B	Multiple_Complex	3.28	3.3	9.73	9.27	11.81	9.72	9.74	10.19	10.05	10.19	11.45
TC0600008109.hg.1	11.48	13.2	11.47	0.0004	0.0063	VEGFA	vascular endothelial growth factor A	Multiple_Complex	3.3	3.32	11.13	11.02	14.36	11.98	11.44	13.16	11.41	11.53	13.23
TC1100007884.hg.1	13.3	15.02	13.83	0.0009	0.01	SLC3A2	solute carrier family 3 (amino acid transporter heavy chain), member 2	Multiple_Complex	3.3	2.29	13.38	13.26	15.48	13.8	12.99	14.56	13.9	13.7	15.03
TC1700012353.hg.1	6.93	8.67	7.38	0.0019	0.0173	PER1; MIR6883	period circadian clock 1; microRNA 6883	Multiple_Complex	3.34	2.45	7.52	7	8.73	7.28	6.86	8.27	7.37	7.77	8.64
TC0500008785.hg.1	6.44	8.19	6.08	0.0433	0.1575	EGR1	early growth response 1	Coding	3.36	4.33	5.85	6.28	8.97	6.28	5.49	7.31	6.09	8.06	8.25
TC1200006787.hg.1	11	12.75	11.7	0.0007	0.0091	GABARAPL1	GABA(A) receptor-associated protein like 1	Multiple_Complex	3.37	2.07	11.6	10.68	13.33	11.72	11.41	12.35	11.77	10.96	12.69
TC0100017028.hg.1	11.36	13.12	12.05	0.0009	0.01	PPP1R15B	protein phosphatase 1, regulatory subunit 15B	Coding	3.39	2.11	11.79	11.41	13.37	12.22	10.8	12.78	12.07	11.81	13.16
TC0500010835.hg.1	5.22	6.98	5.23	0.0014	0.014	PLK2	polo-like kinase 2	Multiple_Complex	3.4	3.38	5.17	5.29	7.11	4.81	4.45	6.94	5.79	5.67	6.98
TC0100018418.hg.1	8.03	9.81	7.51	1.59e-05	0.0008	IFFO2	intermediate filament family orphan 2	Multiple_Complex	3.44	4.93	7.54	8.02	9.54	7.05	7.45	9.79	7.48	8.17	10.13
TC0900008219.hg.1	6.64	8.43	7.08	0.0094	0.0539	NR4A3	nuclear receptor subfamily 4, group A, member 3	Multiple_Complex	3.46	2.55	7.73	6.61	8.08	6.65	5.86	8.39	7.01	7.49	8.86
TC1500010128.hg.1	8.64	10.43	9.07	0.0007	0.0084	TBC1D2B	TBC1 domain family, member 2B	Multiple_Complex	3.46	2.57	9.09	8.98	10.36	9.4	8.61	11.09	9.05	8.46	9.99
TC1900008326.hg.1	13.22	15.06	13.26	0.0013	0.0133	FOSB	FBJ murine osteosarcoma viral oncogene homolog B	Multiple_Complex	3.59	3.5	13.43	13.23	15.38	12.81	13.21	14.71	13.28	14.32	15.08
TC1900010017.hg.1	6.3	8.15	6.98	3.12e-05	0.0012	ELL	elongation factor RNA polymerase II	Multiple_Complex	3.61	2.25	7.23	6.31	8.13	6.77	6.02	8.79	6.96	6.4	8.17
TC0100018403.hg.1	3.94	5.8	4.49	0.0495	0.1726	ERRFI1	ERBB receptor feedback inhibitor 1	Multiple_Complex	3.63	2.48	4.42	3.92	6.02	4.03	3.21	4.99	5.53	4.72	5.79
TC0600013743.hg.1	10.99	12.86	11.35	0.001	0.0107	TAGAP	T-cell activation RhoGTPase activating protein	Coding	3.66	2.85	11.36	10.93	13.18	11.33	10.51	12.53	11.8	11.59	12.86
TC0300012315.hg.1	7.77	9.65	7.63	0.001	0.0109	TPRA1	transmembrane protein, adipocyte asscociated 1	Multiple_Complex	3.66	4.05	7.62	7.64	9.59	7.47	7.78	8.55	7.81	7.77	9.7
TC1700006999.hg.1	6.02	7.89	6.14	2.65e-06	0.0003	ADORA2B	adenosine A2b receptor	Multiple_Complex	3.66	3.36	6.14	6	7.94	6.31	5.86	7.89	6.15	6.22	7.72
TC0500011225.hg.1	6.36	8.25	6.44	0.0004	0.0065	LHFPL2	lipoma HMGIC fusion partner-like 2	Multiple_Complex	3.71	3.51	6.43	6.39	8.21	6.66	6.32	7.51	6.22	6.8	8.29
TC1000012582.hg.1	6.7	8.59	7.44	0.0004	0.0058	RRP12	ribosomal RNA processing 12 homolog	Multiple_Complex	3.71	2.22	7.43	6.51	8.58	7.32	6.72	7.88	7.72	6.87	8.61
TC1400006521.hg.1	8.68	10.58	8.89	0.0001	0.0028	PNP	purine nucleoside phosphorylase	Multiple_Complex	3.72	3.23	8.89	8.64	10.74	8.88	9.22	10.44	9.04	8.23	10.57
TC1000010602.hg.1	7.68	9.58	7.8	0.0021	0.0184	ERCC6; ERCC6-PGBD3; PGBD3	excision repair cross-complementation group 6; ERCC6-PGBD3 readthrough; piggyBac transposable element derived 3	Multiple_Complex	3.72	3.43	7.88	7.67	9.55	7.06	7.62	8.97	8.29	7.75	10.23
TC0300012918.hg.1	8.9	10.8	9.39	0.0016	0.015	CCNL1	cyclin L1	Multiple_Complex	3.73	2.66	9.37	8.68	11.23	8.9	8.92	10.41	9.42	9.77	10.79
TC1900009824.hg.1	11.15	13.07	11.19	0.0265	0.1127	DNAJB1	DnaJ (Hsp40) homolog, subfamily B, member 1	Multiple_Complex	3.77	3.68	11.15	11.11	13.11	10.49	10.82	12.08	11.96	11.92	13.03
TC1400007165.hg.1	10.79	12.72	11.47	2.48e-06	0.0003	PTGER2	prostaglandin E receptor 2	Coding	3.81	2.39	11.59	10.65	12.72	11.48	10.78	12.79	11.31	10.96	12.65
TC0700006669.hg.1	8.21	10.15	8.42	0.0045	0.0312	MIOS	missing oocyte, meiosis regulator, homolog (Drosophila)	Multiple_Complex	3.83	3.31	8.43	8.25	10.18	7.92	7.71	9.39	8.88	8.62	10.85
TC0200014512.hg.1	9.71	11.7	10.7	1.09e-06	0.0002	ZEB2	zinc finger E-box binding homeobox 2	Multiple_Complex	3.98	2	10.71	9.6	11.75	10.52	9.72	11.63	10.79	9.76	11.71
TC2100007599.hg.1	11.24	13.25	11.78	2.84e-05	0.0011	SAMSN1	SAM domain, SH3 domain and nuclear localization signals 1	Multiple_Complex	4.04	2.79	11.69	10.85	13.78	11.76	11.24	13.21	11.99	11.24	13
TC0200010362.hg.1	7.67	9.69	8.37	1.56e-06	0.0003	COQ10B	coenzyme Q10B	Multiple_Complex	4.06	2.49	8.37	7.56	9.98	8.68	7.68	9.68	8.37	7.66	9.7
TC0600009597.hg.1	11.23	13.27	11.3	0.0164	0.0802	TNFAIP3	tumor necrosis factor, alpha-induced protein 3	Multiple_Complex	4.12	3.94	11.31	11.14	13.61	10.91	10.11	12.87	11.67	12.55	13.31
TC0100016035.hg.1	10.05	12.1	9.9	0.0005	0.0065	ETV3	ets variant 3	Multiple_Complex	4.13	4.58	10.26	9.51	12.15	9.5	10.04	11.47	9.92	10.6	12.05
TC0300012900.hg.1	14.19	16.25	14.24	0.0202	0.0929	TIPARP	Memczak2013 ANTISENSE, CDS, coding, INTERNAL best transcript NM_001184717	NonCoding	4.19	4.04	14.18	14.1	16.77	13.57	13.11	15.93	15.03	15.45	16.2
TC0900009274.hg.1	10.3	12.37	10.16	0.0035	0.0264	TUBB4B	tubulin, beta 4B class IVb	Multiple_Complex	4.2	4.61	10.1	10.19	12.39	9	10.38	11.46	10.37	11.25	12.34
TC1700011818.hg.1	10.73	12.83	10.96	0.0002	0.0037	JMJD6	jumonji domain containing 6	Multiple_Complex	4.29	3.67	10.91	10.37	13.31	11	10.77	12.29	11.44	10.99	12.87
TC0200016611.hg.1	8.36	10.48	9.37	0.0017	0.0163	GPR35	G protein-coupled receptor 35	Multiple_Complex	4.34	2.16	9.38	8.34	10.53	9.24	8.07	9.67	9.42	8.69	11.18
TC2000009180.hg.1	9.12	11.24	9.44	1.25e-05	0.0007	OSER1	oxidative stress responsive serine-rich 1	Coding	4.35	3.49	9.55	9.13	11.25	9.45	9.01	10.98	9.28	9.54	11.5
TC1300006979.hg.1	8.95	11.08	8.76	0.0003	0.0048	RGCC	regulator of cell cycle	Multiple_Complex	4.36	4.97	9.03	9.04	10.76	8.59	8.02	11.07	8.74	9.5	11.42
TC0400011920.hg.1	4.92	7.07	4.82	3.78e-07	0.0002	SLC7A11	solute carrier family 7 (anionic amino acid transporter light chain, xc- system), member 11	Multiple_Complex	4.43	4.76	4.91	4.9	7.08	4.83	4.81	7.32	4.63	5.15	7.05
TC0300010770.hg.1	8.8	10.95	9.37	0.0126	0.0663	CSRNP1	cysteine-serine-rich nuclear protein 1	Multiple_Complex	4.44	2.97	9.39	8.69	11.29	9.1	7.82	10.52	9.61	10.03	10.98
TC1900008755.hg.1	6.54	8.72	6.82	0.0147	0.0742	ZNF331	zinc finger protein 331	Multiple_Complex	4.51	3.72	6.55	5.72	10.27	6.78	6.57	7.8	7.24	7.32	8.56
TC0100012690.hg.1	5.61	7.8	5.65	2.32e-05	0.001	KLHL21	kelch-like family member 21	Multiple_Complex	4.55	4.43	5.86	5.34	7.83	5.26	5.58	7.77	5.68	5.96	7.35
TC1400008940.hg.1	11.43	13.62	12.08	0.0026	0.0212	NFKBIA	nuclear factor of kappa light polypeptide gene enhancer in B-cells inhibitor, alpha	Multiple_Complex	4.56	2.91	12.07	11.33	14.37	11.95	10.83	13.66	12.46	12.57	13.57
TC0700008786.hg.1	10.92	13.11	11.84	0.0025	0.0208	DNAJB9	DnaJ (Hsp40) homolog, subfamily B, member 9	Multiple_Complex	4.57	2.41	11.79	10.9	13.25	11.19	10.57	12.92	11.9	11.99	13.13
TC0300007466.hg.1	9.45	11.65	10.16	2.44e-05	0.0011	ALAS1	5-aminolevulinate synthase 1	Multiple_Complex	4.6	2.81	9.97	9.1	12.41	10.18	9.68	11.62	10.3	9.49	11.68
TC0300006847.hg.1	7.11	9.32	7.27	0.0001	0.0028	NR1D2	nuclear receptor subfamily 1, group D, member 2	Multiple_Complex	4.62	4.14	7.7	7.11	9.07	6.74	6.93	9.33	7.32	7.73	9.57
TC1800008650.hg.1	5.19	7.4	6.31	0.0003	0.0053	SMAD7	SMAD family member 7	Multiple_Complex	4.62	2.13	6.28	5.19	7.39	5.84	5.19	6.85	6.34	5.81	7.41
TC2200009234.hg.1	6.11	8.35	6.81	7.88e-05	0.0021	SPECC1L-ADORA2A	SPECC1L-ADORA2A readthrough (NMD candidate)	Multiple_Complex	4.72	2.91	6.65	5.77	8.87	6.8	6.25	7.77	6.83	6.13	8.38
TC0800010783.hg.1	4.65	6.9	4.79	0.0023	0.0198	MSC	musculin	Multiple_Complex	4.74	4.31	4.8	4.46	7.66	4.78	4.69	6.88	5.26	5.62	6.18
TC0900010769.hg.1	11.39	13.65	12.52	0.0001	0.0028	NFIL3	nuclear factor, interleukin 3 regulated	Coding	4.79	2.19	12.51	11.02	14.05	12.63	11.36	13.69	12.46	11.82	13.15
TC1400009669.hg.1	6.15	8.42	6.77	0.0062	0.0396	ELMSAN1	ELM2 and Myb/SANT-like domain containing 1	Multiple_Complex	4.83	3.15	6.74	6.05	8.57	6.79	6.25	7.49	6.41	7.28	8.36
TC0200016115.hg.1	11.53	13.83	11.61	0.0026	0.0215	ARL4C	ADP-ribosylation factor like GTPase 4C	Multiple_Complex	4.93	4.68	11.48	11.63	13.87	11.65	10.55	13.21	12.36	12.17	13.8
TC1900006522.hg.1	10.81	13.12	12.05	0.0076	0.0457	MIDN	midnolin	Multiple_Complex	4.96	2.1	11.82	10.92	13.18	12.01	9.71	12.34	12.46	11.62	13.06
TC0X00008235.hg.1	5.39	7.71	6.59	0.0001	0.0024	LONRF3	LON peptidase N-terminal domain and ring finger 3	Multiple_Complex	4.99	2.17	6.6	5.46	7.69	6.73	4.73	7.47	6.59	5.83	8
TC0500011751.hg.1	7.54	9.87	7.86	0.0044	0.0312	FEM1C	fem-1 homolog c (C. elegans)	Multiple_Complex	5.01	4.01	7.79	7.47	10.2	7.1	7.06	9.35	8.79	8.24	9.92
TC1200009796.hg.1	13.12	15.48	14.36	0.0002	0.0043	SLC2A14	solute carrier family 2 (facilitated glucose transporter), member 14	Multiple_Complex	5.13	2.17	14.38	12.99	15.57	14.67	13.35	15.41	14.01	13.1	14.65
TC1500010754.hg.1	8.01	10.4	9.06	8.01e-05	0.0021	PLEKHO2	pleckstrin homology domain containing, family O member 2	Multiple_Complex	5.24	2.53	9.05	7.99	10.35	8.73	8.03	9.71	9.08	8.39	10.45
TC0300009661.hg.1	5.68	8.08	6.57	0.0021	0.0188	B3GNT5	UDP-GlcNAc:betaGal beta-1,3-N-acetylglucosaminyltransferase 5	Multiple_Complex	5.28	2.85	5.97	6.61	8.06	7.25	5.64	7.69	6.53	5.72	8.1
TC0400009936.hg.1	9.85	12.3	11.18	0.0013	0.0129	GRPEL1	GrpE-like 1, mitochondrial (E. coli)	Multiple_Complex	5.46	2.18	11.2	9.88	12.37	10.99	9.82	11.6	11.31	10.82	12.24
TC0900011072.hg.1	7.24	9.74	8.03	8.88e-07	0.0002	ABCA1	ATP binding cassette subfamily A member 1	Multiple_Complex	5.67	3.28	8.02	7.26	9.74	8.34	7.37	9.64	7.91	7.04	9.86
TC1600007557.hg.1	11.3	13.85	12.24	7.38e-05	0.002	ZNF267	zinc finger protein 267	Multiple_Complex	5.85	3.05	12.26	10.99	14.34	12.57	11.25	13.44	12.22	11.85	13.81
TC0800012256.hg.1	7.34	9.91	7.64	7.78e-06	0.0006	CLN8	ceroid-lipofuscinosis, neuronal 8	Multiple_Complex	5.94	4.83	7.67	7.29	10.14	8.37	7.45	9.89	7.49	7.33	9.79
TC1500010743.hg.1	7.6	10.18	8.39	5.69e-07	0.0002	MAPK6	mitogen-activated protein kinase 6	Multiple_Complex	5.95	3.45	8.39	7.41	10.27	8.44	7.83	9.96	8.21	7.59	10.19
TC0200014672.hg.1	10.34	12.92	11.34	0.0114	0.0619	NR4A2	nuclear receptor subfamily 4, group A, member 2	Multiple_Complex	5.97	2.98	11.37	10.19	13.36	11	9.35	12.38	11.58	11.79	12.95
TC1000006652.hg.1	9.08	11.68	10.58	0.0014	0.014	PFKFB3	6-phosphofructo-2-kinase/fructose-2,6-biphosphatase 3	Multiple_Complex	6.1	2.15	10.58	9.09	11.79	10.37	8.11	11.37	10.77	10.02	11.69
TC0200007096.hg.1	7.7	10.31	8.68	7.34e-05	0.002	FOSL2	FOS-like antigen 2	Multiple_Complex	6.1	3.09	8.68	7.7	10.94	9.17	7.71	9.99	8.69	8.31	10.26
TC1700010461.hg.1	6.44	9.08	7.46	0.0008	0.0096	CCL3L3; CCL3L1	chemokine (C-C motif) ligand 3-like 3; chemokine (C-C motif) ligand 3-like 1	Multiple_Complex	6.2	3.07	7.51	6.53	9.35	6.89	6.34	9.1	7.91	7.46	8.74
TC1300009765.hg.1	5.99	8.62	7.25	3.82e-06	0.0004	IRS2	insulin receptor substrate 2	Multiple_Complex	6.21	2.59	7.18	5.95	8.74	7.29	5.73	8.37	7.25	6.42	8.64
TC0800008801.hg.1	11.81	14.45	13.03	0.0008	0.0093	TRIB1	tribbles pseudokinase 1	Multiple_Complex	6.24	2.68	12.76	11.73	15.19	13	11.04	14.5	13.38	12.79	14.33
TC1300009598.hg.1	13.12	15.88	14.59	0.0011	0.0117	GPR183	G protein-coupled receptor 183	Coding	6.75	2.44	14.6	13.01	16.55	14.43	12.46	15.87	14.73	14.39	15.88
TC1900010856.hg.1	12.77	15.54	14.52	0.0008	0.0092	PLAUR	plasminogen activator, urokinase receptor	Multiple_Complex	6.84	2.03	14.39	12.46	16.47	14.59	12.75	15.04	14.53	13.74	15.46
TC0300006580.hg.1	5.13	7.93	5.48	2.2e-06	0.0003	IRAK2	interleukin 1 receptor associated kinase 2	Multiple_Complex	6.97	5.45	5.45	5.1	7.96	5.76	5.13	7.34	5.27	5.22	7.89
TC2000008295.hg.1	7.58	10.41	9.05	3.98e-05	0.0014	GPCPD1	glycerophosphocholine phosphodiesterase 1	Multiple_Complex	7.11	2.57	9.03	7.24	10.82	9.08	7.53	10.42	8.82	8.22	9.99
TC1200010968.hg.1	7.18	10.04	7.37	6.61e-05	0.0019	DDIT3	DNA-damage-inducible transcript 3	Coding	7.23	6.35	7.41	7.12	10.02	6.86	6.78	9.59	7.8	7.82	10.06
TC1200009800.hg.1	11.6	14.5	13.11	0.0004	0.0056	SLC2A3	solute carrier family 2 (facilitated glucose transporter), member 3	Multiple_Complex	7.46	2.61	13.13	11.58	14.44	13.49	11.82	14.57	12.71	11.62	13.35
TC1900010706.hg.1	8.89	11.8	9.6	0.0239	0.1045	SERTAD1	SERTA domain containing 1	Multiple_Complex	7.57	4.61	9.71	8.96	11.84	8.23	7.37	11.3	10.72	10.26	12.23
TC0300006483.hg.1	10.58	13.54	11.73	0.0006	0.0081	BHLHE40	basic helix-loop-helix family, member e40	Multiple_Complex	7.81	3.5	11.72	10.67	14.01	11.75	10.48	12.92	12.08	11.77	13.6
TC0800010138.hg.1	8.53	11.5	10.46	1.01e-05	0.0006	RAB11FIP1	RAB11 family interacting protein 1 (class I)	Multiple_Complex	7.85	2.06	10.45	8.55	11.74	10.41	8.51	10.99	10.53	9.16	11.54
TC1100006831.hg.1	9.06	12.05	11.04	0.0011	0.012	ADM	adrenomedullin	Coding	7.93	2.01	11.08	8.97	12.08	11.39	9.94	12.3	10.18	8.5	11.41
TC1900007012.hg.1	7.79	10.83	6.66	6.89e-07	0.0002	LDLR; MIR6886	low density lipoprotein receptor; microRNA 6886	Multiple_Complex	8.18	17.95	6.69	7.76	11.25	7.06	7.82	10.44	6.63	8.48	10.81
TC1600007982.hg.1	9.51	12.55	11.05	7.4e-05	0.002	HERPUD1	homocysteine-inducible, endoplasmic reticulum stress-inducible, ubiquitin-like domain member 1	Multiple_Complex	8.24	2.84	11.04	9.46	12.62	10.72	9.55	11.9	11.12	10.36	12.5
TC0300009282.hg.1	10.91	14.03	11.29	0.0251	0.1084	TIPARP	TCDD-inducible poly(ADP-ribose) polymerase	Multiple_Complex	8.69	6.67	11.4	10.78	14.16	10.14	9.37	13.28	12.15	12.72	13.99
TC1200009892.hg.1	4.81	7.97	5.87	0.0282	0.1175	OLR1	oxidized low density lipoprotein (lectin-like) receptor 1	Multiple_Complex	8.96	4.28	5.1	4.58	9.57	5.84	4.88	6.06	6.04	6.13	8.11
TC0900012212.hg.1	10.28	13.48	10.91	1.89e-05	0.0009	PLIN2	perilipin 2	Multiple_Complex	9.2	5.96	11.15	9.76	14.24	10.87	10.2	13.39	10.92	11.07	13.54
TC0100014313.hg.1	3.33	6.61	4.37	6.49e-05	0.0018	PPAP2B	Transcript Identified by AceView, Entrez Gene ID(s) 8613	Unassigned	9.67	4.71	4.51	3.76	6.61	3.79	3.29	8.33	4.36	3.09	6.61
TC0600008972.hg.1	9.83	13.11	10.86	0.002	0.0182	PRDM1	PR domain containing 1, with ZNF domain	Multiple_Complex	9.67	4.74	10.55	9.77	14.25	10.83	9.31	12.58	11.7	11.18	13.03
TC0900011120.hg.1	9.53	12.8	10.81	0.0015	0.0146	KLF4	Kruppel-like factor 4 (gut)	Multiple_Complex	9.68	3.98	10.8	9.51	12.95	9.85	8.37	12.65	11.07	10.71	12.8
TC1700010459.hg.1	6.56	9.98	7.91	0.0046	0.0321	CCL3	chemokine (C-C motif) ligand 3	Multiple_Complex	10.67	4.19	7.93	6.66	10.49	7.03	6.3	9.42	8.76	8.2	10
TC1200011310.hg.1	7.75	11.2	8.44	0.0003	0.0047	PHLDA1	pleckstrin homology-like domain, family A, member 1	Multiple_Complex	10.98	6.77	8.41	7.84	11.62	8.22	7.64	10.62	8.77	9.23	11.26
TC1000010768.hg.1	8.54	12	9.74	0.0019	0.0175	EGR2	early growth response 2	Multiple_Complex	11.02	4.78	9.76	8.43	12	8.76	7.38	11.85	10.06	9.93	12.04
TC1000007176.hg.1	9.66	13.16	10.93	0.0002	0.0039	MAP3K8	mitogen-activated protein kinase kinase kinase 8	Multiple_Complex	11.34	4.69	10.92	9.73	13.8	10.76	9.58	12.87	11.14	11.14	13.12
TC1000008891.hg.1	8.26	11.78	9.54	0.0072	0.0441	DUSP5	dual specificity phosphatase 5	Multiple_Complex	11.42	4.71	9.53	8.11	12.24	8.62	7.26	10.96	10.47	9.78	11.85
TC0300007259.hg.1	9.24	12.82	10.6	0.0003	0.0046	CCRL2	chemokine (C-C motif) receptor-like 2	Multiple_Complex	11.97	4.68	10.64	9.2	13.69	10.55	9.28	12.33	11.43	10.42	12.74
TC0600013231.hg.1	10.41	14.06	12.24	0.0026	0.0217	SGK1	serum/glucocorticoid regulated kinase 1	Multiple_Complex	12.51	3.53	12.17	10.3	14.92	11.83	9.63	13.7	12.89	12.17	14.01
TC0400007836.hg.1	7.96	11.62	10.09	0.0346	0.135	CXCL8	chemokine (C-X-C motif) ligand 8	Multiple_Complex	12.68	2.88	9.96	7.95	11.96	8.19	7.21	11.03	10.24	10.54	11.68
TC0300007720.hg.1	4.96	8.63	5.8	0.0003	0.0052	KBTBD8	kelch repeat and BTB (POZ) domain containing 8	Multiple_Complex	12.74	7.14	5.74	5.02	8.71	4.9	4.24	8.17	6.82	5.54	8.6
TC1500006925.hg.1	9.5	13.25	11.09	0.0066	0.0414	THBS1	thrombospondin 1	Multiple_Complex	13.44	4.48	11.1	9.73	14.73	10.63	9.24	13.05	11.53	12.11	13.36
TC0100007832.hg.1	6.58	10.35	7.15	0.0054	0.0359	ZC3H12A; MIR6732	zinc finger CCCH-type containing 12A; microRNA 6732	Multiple_Complex	13.58	9.15	7.11	6.57	10.53	7.19	6.59	8.24	7.91	7.66	10.18
TC1100011259.hg.1	6.62	10.43	5.31	2.94e-05	0.0011	FOSL1	FOS-like antigen 1	Multiple_Complex	13.95	34.71	5.21	6.71	10.34	5.39	5.66	9.33	6.23	7.15	10.52
TC1200008597.hg.1	5.64	9.47	6.84	1.24e-08	0.0001	GAS2L3	growth arrest-specific 2 like 3	Multiple_Complex	14.2	6.18	6.71	5.41	9.68	6.85	5.64	9.26	6.91	5.71	9.47
TC1200012248.hg.1	8.16	12	10.29	0.0016	0.015	HCAR3	hydroxycarboxylic acid receptor 3	Coding	14.26	3.27	10.2	8.26	12.4	9.25	7.81	11.8	10.41	10.05	11.96
TC0300006714.hg.1	5.8	9.64	7.23	7.07e-06	0.0005	EAF1	ELL associated factor 1	Multiple_Complex	14.36	5.34	7.21	5.81	9.91	6.51	5.79	9.51	7.24	6.79	9.62
TC0400012938.hg.1	8.2	12.06	7.86	0.0022	0.0191	RASGEF1B	RasGEF domain family member 1B	Multiple_Complex	14.46	18.35	7.8	8.09	13.03	7.18	7.45	11.12	9.76	9.33	12.04
TC1600011186.hg.1	6.53	10.46	5.58	0.0001	0.0024	SLC7A5	solute carrier family 7 (amino acid transporter light chain, L system), member 5	Multiple_Complex	15.15	29.29	5.57	6.53	11.48	5.6	6.54	9.45	6.28	8.09	10.45
TC2000009116.hg.1	7.68	11.68	9.76	0.0008	0.0098	MAFB	v-maf avian musculoaponeurotic fibrosarcoma oncogene homolog B	Coding	15.98	3.78	9.79	7.56	11.97	9.26	6.92	11.1	10.19	9.24	11.72
TC1700011558.hg.1	6.73	10.74	8.95	0.0008	0.0095	SLC16A6	solute carrier family 16, member 6	Multiple_Complex	16.15	3.47	8.96	6.68	11.66	8.94	6.78	9.93	9.36	8.42	10.69
TC0600007847.hg.1	9.03	13.15	10.61	6.06e-05	0.0018	CDKN1A	cyclin-dependent kinase inhibitor 1A (p21, Cip1)	Multiple_Complex	17.43	5.82	10.57	9.01	13.47	10.33	8.11	12.68	11	9.97	13.2
TC1500010733.hg.1	3.88	8.08	4.58	0.0004	0.0064	C15orf48; MIR147B	chromosome 15 open reading frame 48; microRNA 147b	Multiple_Complex	18.36	11.28	4.16	3.87	8.15	4.63	3.65	6.16	4.87	4.6	8.02
TC1200010837.hg.1	5.6	10.06	7.11	1e-05	0.0006	GPR84	G protein-coupled receptor 84	Coding	21.93	7.74	7.08	5.59	10.37	7.33	5.26	9.57	6.93	6.72	10.11
TC1000008193.hg.1	6.94	11.42	6.66	6.27e-05	0.0018	PPIF	peptidylprolyl isomerase F	Multiple_Complex	22.31	27.12	6.22	6.86	12.51	6.69	7.02	10.25	7.04	8.24	11.46
TC1200012247.hg.1	7.01	11.53	8.78	0.0003	0.0054	HCAR2	hydroxycarboxylic acid receptor 2	Coding	22.93	6.72	8.85	6.87	11.86	7.98	6.06	10.97	9.4	8.37	11.58
TC0600007012.hg.1	7.81	12.49	8.34	0.0019	0.017	CD83	CD83 molecule	Multiple_Complex	25.7	17.74	8.31	7.65	12.91	7.32	6.51	11.41	9.44	9.53	12.54
TC1100010054.hg.1	3.51	8.75	4.4	4.26e-06	0.0004	NRIP3	nuclear receptor interacting protein 3	Multiple_Complex	37.87	20.44	4.43	3.42	8.73	4.37	2.99	8.22	3.39	4.43	9.31
TC1900008881.hg.1	8.13	13.8	11.29	2.89e-05	0.0011	FCAR	Fc fragment of IgA receptor	Multiple_Complex	50.96	5.71	11.31	8.23	14.41	11.27	8.01	13.74	10.76	10.05	13.47
TC1800009242.hg.1	6.01	11.97	8.76	0.0003	0.0055	SERPINB2	serpin peptidase inhibitor, clade B (ovalbumin), member 2	Multiple_Complex	62.02	9.26	8.72	6.21	12.02	7.66	5.8	10.7	8.8	8.25	11.92

## Sheet: DatasetS2
Category	Term	Count	%	GO ID	GO Term	-log10(EASE score)	PValue	Genes	List Total	Pop Hits	Pop Total	Fold Enrichment	Bonferroni	Benjamini	FDR
GOTERM_BP_1	GO:0002376~immune system process	59	28.7805	GO:0002376~	immune system process	7.75227	1.76899e-08	EDN1, NFKB1, PMAIP1, PNP, SLC7A5, CTNNB1, SHB, SBDS, TNFRSF11A, CCL3L1, MAP3K8, CCL3L3, RABGEF1, NFIL3, HCAR2, IL1A, IRAK2, EGR1, IRS2, EGR3, PTGER4, SOCS6, SLC3A2, DLL1, SLC7A11, CD83, THBD, ADM, VEGFA, RGCC, NFE2L2, PRDM1, TNFAIP3, KDM6B, GPR183, CCL3, ADORA2B, TIPARP, NFKBIA, CXCL8, TRIB1, TSC22D3, HIST1H4E, ZC3H12A, HIST1H4C, HIST1H4D, PTX3, THBS1, TUBB4B, IL6, OLR1, MAFB, TGFBR1, NR4A3, SAMS…	191	2465	16792	2.10428	3.89178e-07	3.89178e-07	1.38447e-05
GOTERM_BP_1	GO:0040011~locomotion	42	20.4878	GO:0040011~	locomotion	6.85864	1.38471e-07	GPR183, CCL3, EDN1, CXCL8, ZEB2, SLC7A5, PLPP3, RAB1A, CTNNB1, TRIB1, CCRL2, SBDS, TNFRSF11A, CCL3L1, CCL3L3, RABGEF1, ZC3H12A, THBS1, FOSL1, IL1A, IL6, SGK1, IRS2, EGR3, EGR2, OLR1, PTGER4, SMAD7, TGFBR1, MET, NR4A2, SLC3A2, NR4A3, MYADM, SLC7A11, PLAUR, THBD, RGCC, VEGFA, NFE2L2, SPATA13, KLF4	191	1530	16792	2.41339	3.04635e-06	1.52318e-06	0.000108372
GOTERM_BP_1	GO:0008152~metabolic process	153	74.6341	GO:0008152~	metabolic process	4.87521	1.33288e-05	C15ORF48, RNMT, EIF5, EDN1, OSGIN2, RBM7, MYLIP, PMAIP1, GPCPD1, PNP, SLC7A5, RAB1A, CTNNB1, S1PR2, SHB, SLC2A3, INSIG1, MAP3K8, RABGEF1, SPRED2, LONRF3, ZNF394, HCAR2, BPNT1, IL1A, IRS2, SOCS6, DLL1, BTBD9, DDIT3, ELL2, PLAUR, MAPK6, SLC25A33, RGCC, VEGFA, TGIF1, DNTTIP2, PRDM1, NFE2L2, TNFAIP3, CCL3, ADORA2B, PFKFB3, ELL, NFKBIA, KMO, ABCA1, SESN2, WDR45B, ZNF331, KBTBD2, PPP1R3B, LPCAT1, B3GNT…	191	11075	16792	1.21455	0.000293192	9.77402e-05	0.0104311
GOTERM_BP_1	GO:0050896~response to stimulus	124	60.4878	GO:0050896~	response to stimulus	4.77871	1.66454e-05	OSER1, EDN1, RASGEF1B, PMAIP1, PNP, RAB1A, CTNNB1, S1PR2, SHB, MIOS, INSIG1, MAP3K8, SPRED2, RABGEF1, HCAR3, HCAR2, IL1A, IRS2, SOCS6, DLL1, DDIT3, PLAUR, THBD, MAPK6, SLC25A33, RGCC, VEGFA, TGIF1, PRDM1, NFE2L2, TNFAIP3, SPATA13, CCL3, SLC38A9, ADORA2B, NFKBIA, KMO, ABCA1, SESN2, TAGAP, HIST1H4E, HIST1H4C, HIST1H4D, BHLHE40, TUBB4B, KLF5, HERPUD1, GABARAPL1, SMAD7, TP53BP2, TGFBR1, MET, NR4A2, N…	191	8329	16792	1.30887	0.000366134	9.1546e-05	0.0130265
GOTERM_BP_1	GO:0050789~regulation of biological process	151	73.6585	GO:0050789~	regulation of biological process	4.71862	1.91152e-05	EIF5, EDN1, RASGEF1B, OSGIN2, RBM7, MYLIP, PMAIP1, PNP, RAB1A, CTNNB1, S1PR2, SHB, MIOS, INSIG1, MAP3K8, RABGEF1, SPRED2, ZNF394, HCAR3, HCAR2, IL1A, IRS2, SOCS6, DLL1, BTBD9, DDIT3, ELL2, PLAUR, THBD, MAPK6, SLC25A33, RGCC, VEGFA, TGIF1, DNTTIP2, PRDM1, NFE2L2, TNFAIP3, SPATA13, CCL3, SLC38A9, ADORA2B, NFKBIE, ELL, NFKBIA, ABCA1, SESN2, ZNF331, TAGAP, PPP1R3B, LPCAT1, HIST1H4E, HIST1H4C, HIST1H4…	191	10922	16792	1.21547	0.000420449	8.4104e-05	0.0149592
GOTERM_BP_1	GO:0065007~biological regulation	155	75.6098	GO:0065007~	biological regulation	4.04698	8.97466e-05	GRPEL1, EIF5, EDN1, RASGEF1B, OSGIN2, RBM7, MYLIP, PMAIP1, GPCPD1, PNP, RAB1A, CTNNB1, S1PR2, SHB, MIOS, INSIG1, MAP3K8, RABGEF1, SPRED2, ZNF394, HCAR3, HCAR2, IL1A, IRS2, SOCS6, DLL1, BTBD9, DDIT3, ELL2, PLAUR, THBD, MAPK6, SLC25A33, RGCC, VEGFA, TGIF1, DNTTIP2, PRDM1, NFE2L2, TNFAIP3, SPATA13, CCL3, SLC38A9, ADORA2B, NFKBIE, ELL, NFKBIA, ABCA1, SESN2, ZNF331, TAGAP, PPP1R3B, LPCAT1, HIST1H4E, H…	191	11548	16792	1.18003	0.00197257	0.000329032	0.0702173
GOTERM_BP_1	GO:0032502~developmental process	88	42.9268	GO:0032502~	developmental process	3.54676	0.00028395	IER3, FOSL2, EDN1, ZEB2, MFSD2A, MYLIP, GPCPD1, PNP, SLC7A5, RAB1A, CTNNB1, S1PR2, SHB, SBDS, TNFRSF11A, OSR2, INSIG1, SPRED2, TUBB8, BPNT1, ERRFI1, FOSL1, IL1A, EGR1, EGR3, SGK1, IRS2, EGR2, PTGER4, DLL1, MSC, MYADM, DDIT3, SLC7A11, GZF1, CD83, EIF4A3, ADM, MAPK6, RGCC, VEGFA, TGIF1, PRDM1, NFE2L2, TNFAIP3, CLN8, KDM6B, EMP1, GPR183, CCL3, ELL, PFKFB3, TPRA1, SLC2A14, TIPARP, CXCL8, NFKBIA, PLPP…	191	5632	16792	1.37369	0.00622831	0.000892143	0.222014
GOTERM_BP_1	GO:0023052~signaling	95	46.3415	GO:0023052~	signaling	3.42674	0.000374335	CREBRF, IER3, GPR84, EDN1, RASGEF1B, NFKB1, PMAIP1, RAB1A, CTNNB1, S1PR2, CCRL2, SHB, MIOS, TNFRSF11A, CCL3L1, MAP3K8, INSIG1, CCL3L3, SPRED2, RABGEF1, HCAR3, HCAR2, ERRFI1, IL1A, EGR1, IRAK2, EGR3, SGK1, IRS2, PTGER2, EGR2, PTGER4, CYCS, SOCS6, DLL1, MYADM, BTBD9, DDIT3, PLAUR, CD83, EIF4A3, THBD, ADM, MAPK6, SLC25A33, RGCC, VEGFA, G0S2, PRDM1, NFE2L2, TNFAIP3, PPP1R15B, ARL4C, SPATA13, PPP1R15A…	191	6260	16792	1.33419	0.00820309	0.00102909	0.292594
GOTERM_BP_1	GO:0032501~multicellular organismal process	102	49.7561	GO:0032501~	multicellular organismal process	2.98864	0.00102651	EDN1, MYLIP, GPCPD1, PNP, SLC7A5, RAB1A, CTNNB1, S1PR2, SHB, INSIG1, SPRED2, RABGEF1, BPNT1, HCAR2, IL1A, IRS2, DLL1, DDIT3, BTBD9, PLAUR, THBD, MAPK6, VEGFA, RGCC, TGIF1, PRDM1, NFE2L2, TNFAIP3, EMP1, CCL3, ADORA2B, PFKFB3, ELL, SLC2A14, NFKBIA, ABCA1, LPCAT1, B3GNT5, HIST1H4E, HIST1H4C, BHLHE40, HIST1H4D, KLF5, MAFB, SMAD7, TGFBR1, MET, NR4A2, NR4A3, CDKN1A, PLK2, CSRNP1, KLF4, CREBRF, FOSL2, L…	191	7027	16792	1.27614	0.0223416	0.0025074	0.800576
GOTERM_BP_1	GO:0051179~localization	87	42.439	GO:0051179~	localization	2.68942	0.00204448	CREBRF, C15ORF48, GRPEL1, LDLR, EDN1, ZEB2, MFSD2A, NFKB1, PMAIP1, PNP, SLC7A5, RAB1A, CTNNB1, SBDS, MIOS, TNFRSF11A, CCL3L1, SLC2A3, INSIG1, CCL3L3, RABGEF1, KLHL21, HCAR2, IL1A, EGR3, SGK1, IRS2, EGR2, PTGER4, SLC3A2, DLL1, MYADM, BTBD9, DDIT3, SLC7A11, EIF4A3, THBD, ADM, SLC25A33, RGCC, VEGFA, NFE2L2, TNFAIP3, ARL4C, CLN8, SPATA13, PPP1R15A, RAB11FIP1, MIDN, GPR183, CCL3, SLC38A9, ADORA2B, NFK…	191	5872	16792	1.30257	0.0440261	0.00449234	1.58896
GOTERM_BP_1	GO:0048511~rhythmic process	11	5.36585	GO:0048511~	rhythmic process	2.52518	0.00298411	EGR1, EGR3, IL6, TNFRSF11A, EGR2, NR1D2, VEGFA, PER1, BHLHE40, NFIL3, BTBD9	191	312	16792	3.09961	0.0636338	0.00595932	2.31182
GOTERM_BP_1	GO:0009987~cellular process	186	90.7317	GO:0009987~	cellular process	2.36408	0.00432432	C15ORF48, OSER1, GRPEL1, RNMT, EIF5, EDN1, RASGEF1B, OSGIN2, RBM7, PMAIP1, MYLIP, GPCPD1, PNP, SLC7A5, RAB1A, CTNNB1, S1PR2, SHB, MIOS, SLC2A3, INSIG1, MAP3K8, RABGEF1, SPRED2, ZNF394, HCAR3, HCAR2, BPNT1, IL1A, IRS2, SOCS6, DLL1, BTBD9, DDIT3, ELL2, PLAUR, THBD, MAPK6, SLC25A33, RGCC, VEGFA, TGIF1, DNTTIP2, NFE2L2, PRDM1, TNFAIP3, SPATA13, EMP1, CCL3, SLC38A9, ADORA2B, NFKBIE, PFKFB3, ELL, SLC2A…	191	15558	16792	1.05106	0.0909375	0.00791364	3.33483
GOTERM_BP_1	GO:0044699~single-organism process	164	80	GO:0044699~	single-organism process	1.73027	0.0186092	C15ORF48, GRPEL1, EDN1, RASGEF1B, OSGIN2, RBM7, MYLIP, PMAIP1, GPCPD1, PNP, SLC7A5, RAB1A, CTNNB1, S1PR2, SHB, MIOS, SLC2A3, INSIG1, MAP3K8, RABGEF1, SPRED2, HCAR3, HCAR2, BPNT1, IL1A, IRS2, SOCS6, DLL1, BTBD9, DDIT3, PLAUR, THBD, MAPK6, SLC25A33, RGCC, VEGFA, TGIF1, NFE2L2, PRDM1, TNFAIP3, SPATA13, EMP1, CCL3, SLC38A9, ADORA2B, NFKBIE, PFKFB3, ELL, SLC2A14, NOC3L, NFKBIA, KMO, ABCA1, SESN2, WDR4…	191	13377	16792	1.07784	0.338509	0.0312892	13.6718
GOTERM_BP_1	GO:0022610~biological adhesion	29	14.1463	GO:0022610~	biological adhesion	1.54889	0.0282563	GPR183, EIF5, PNP, PLPP3, RAB1A, CTNNB1, BZW1, SHB, MAP3K8, THBS1, EGR1, IL6, EGR3, OLR1, PTGER4, SMAD7, MAFB, SLC3A2, SOCS6, NR4A3, MYADM, SLC7A11, CD83, JMJD6, RGCC, VEGFA, DNAJB1, PRDM1, KLF4	191	1705	16792	1.49535	0.467722	0.0440428	20.0947
GOTERM_BP_1	GO:0040007~growth	18	8.78049	GO:0040007~	growth	1.44865	0.0355915	IL6, SGK1, NOL8, TGFBR1, EDN1, SLC3A2, OSGIN2, DLL1, SESN2, SBDS, CDKN1A, ERCC6, ADM, SLC25A33, VEGFA, SERTAD1, EMP1, SERTAD2	191	932	16792	1.69795	0.549451	0.0517646	24.6954
GOTERM_BP_1	GO:0007610~behavior	12	5.85366	GO:0007610~	behavior	1.28166	0.0522807	CREBRF, EIF4A3, SGK1, IL6, CCL3, EGR2, PLK2, NR4A2, NR4A3, THBS1, FOSL1, BTBD9	191	557	16792	1.89407	0.69313	0.0711735	34.3118

## Sheet: DatasetS3
Category	Term	Pathway ID	Pathway term	Count	%	PValue	-LOG10(EASE Score)	Genes	List Total	Pop Hits	Pop Total	Fold Enrichment	Bonferroni	Benjamini	FDR
KEGG_PATHWAY	hsa05323:Rheumatoid arthritis	hsa05323:	Rheumatoid arthritis	8	3.90244	0.000155731	3.80762	IL6, CCL3, TNFRSF11A, CCL3L1, CCL3L3, VEGFA, CXCL8, IL1A	93	88	6910	6.75464	0.0244591	0.0244591	0.187681
KEGG_PATHWAY	hsa05142:Chagas disease	hsa05142:	Chagas disease	8	3.90244	0.000438624	3.35791	IL6, CCL3, CCL3L1, TGFBR1, CCL3L3, CXCL8, NFKBIA, NFKB1	93	104	6910	5.71547	0.0673791	0.034277	0.527784
KEGG_PATHWAY	hsa04620:Toll-like receptor signaling pathway	hsa04620:	Toll-like receptor signaling pathway	8	3.90244	0.000492467	3.30762	IL6, CCL3, CCL3L1, CCL3L3, MAP3K8, CXCL8, NFKBIA, NFKB1	93	106	6910	5.60763	0.075333	0.0257694	0.592396
KEGG_PATHWAY	hsa05161:Hepatitis B	hsa05161:	Hepatitis B	9	4.39024	0.000651883	3.18583	EGR3, CDKN1A, IL6, EGR2, TGFBR1, CYCS, CXCL8, NFKBIA, NFKB1	93	145	6910	4.61179	0.0984892	0.0255877	0.783469
KEGG_PATHWAY	hsa05134:Legionellosis	hsa05134:	Legionellosis	6	2.92683	0.000708988	3.14936	IL6, CYCS, CXCL8, NFKBIA, NFKB1, RAB1A	93	54	6910	8.25568	0.106643	0.0223014	0.851832
KEGG_PATHWAY	hsa05132:Salmonella infection	hsa05132:	Salmonella infection	7	3.41463	0.000783394	3.10602	IL6, CCL3, CCL3L1, CCL3L3, CXCL8, NFKB1, IL1A	93	83	6910	6.26636	0.117158	0.0205539	0.940842
KEGG_PATHWAY	hsa04380:Osteoclast differentiation	hsa04380:	Osteoclast differentiation	8	3.90244	0.00172379	2.76352	TNFRSF11A, FOSL2, TGFBR1, NFKBIA, NFKB1, FOSB, FOSL1, IL1A	93	131	6910	4.53747	0.23991	0.0384304	2.05951
KEGG_PATHWAY	hsa04060:Cytokine-cytokine receptor interaction	hsa04060:	Cytokine-cytokine receptor interaction	10	4.87805	0.00337108	2.47223	IL6, CCL3, TNFRSF11A, CCL3L1, TGFBR1, CCL3L3, VEGFA, MET, CXCL8, IL1A	93	230	6910	3.23048	0.415446	0.0649108	3.99121
KEGG_PATHWAY	hsa05203:Viral carcinogenesis	hsa05203:	Viral carcinogenesis	9	4.39024	0.00576532	2.23918	EGR3, CDKN1A, EGR2, HIST1H4E, NFKBIA, NFKB1, HIST1H4C, HIST1H4D, PMAIP1	93	205	6910	3.262	0.601217	0.0971048	6.73658
KEGG_PATHWAY	hsa04621:NOD-like receptor signaling pathway	hsa04621:	NOD-like receptor signaling pathway	5	2.43902	0.00597968	2.22332	IL6, CXCL8, NFKBIA, NFKB1, TNFAIP3	93	55	6910	6.75464	0.614658	0.0909565	6.97883
KEGG_PATHWAY	hsa04068:FoxO signaling pathway	hsa04068:	FoxO signaling pathway	7	3.41463	0.00868058	2.06145	SGK1, GABARAPL1, CDKN1A, IRS2, IL6, PLK2, TGFBR1	93	134	6910	3.8814	0.749986	0.118404	9.98211
KEGG_PATHWAY	hsa04066:HIF-1 signaling pathway	hsa04066:	HIF-1 signaling pathway	6	2.92683	0.00963498	2.01615	CDKN1A, IL6, PFKFB3, EDN1, VEGFA, NFKB1	93	98	6910	4.54905	0.785488	0.120395	11.0219
KEGG_PATHWAY	hsa04115:p53 signaling pathway	hsa04115:	p53 signaling pathway	5	2.43902	0.0119123	1.92401	CDKN1A, CYCS, PMAIP1, THBS1, SESN2	93	67	6910	5.54486	0.85124	0.136336	13.4587
KEGG_PATHWAY	hsa04668:TNF signaling pathway	hsa04668:	TNF signaling pathway	6	2.92683	0.0132376	1.87819	IL6, EDN1, MAP3K8, NFKBIA, NFKB1, TNFAIP3	93	106	6910	4.20572	0.879829	0.140449	14.8485
KEGG_PATHWAY	hsa05200:Pathways in cancer	hsa05200:	Pathways in cancer	12	5.85366	0.0147585	1.83096	PTGER2, CDKN1A, IL6, PTGER4, TGFBR1, CYCS, VEGFA, MET, CXCL8, NFKBIA, NFKB1, CTNNB1	93	393	6910	2.26874	0.905965	0.145814	16.4181
KEGG_PATHWAY	hsa04932:Non-alcoholic fatty liver disease	hsa04932:	Non-alcoholic fatty liver disease	7	3.41463	0.015055	1.82232	IRS2, IL6, CYCS, CXCL8, NFKB1, DDIT3, IL1A	93	151	6910	3.44442	0.91036	0.139935	16.721
KEGG_PATHWAY	hsa05219:Bladder cancer	hsa05219:	Bladder cancer	4	1.95122	0.0169035	1.77202	CDKN1A, VEGFA, CXCL8, THBS1	93	41	6910	7.24889	0.933505	0.147386	18.5867
KEGG_PATHWAY	hsa05166:HTLV-I infection	hsa05166:	HTLV-I infection	9	4.39024	0.0202506	1.69356	EGR1, CDKN1A, IL6, EGR2, TGFBR1, NFKBIA, NFKB1, FOSL1, CTNNB1	93	256	6910	2.61215	0.961338	0.165328	21.8679
KEGG_PATHWAY	hsa05202:Transcriptional misregulation in cancer	hsa05202:	Transcriptional misregulation in cancer	7	3.41463	0.0241374	1.61731	CDKN1A, IL6, MET, CXCL8, NFKB1, NR4A3, DDIT3	93	168	6910	3.09588	0.979451	0.184921	25.5257
KEGG_PATHWAY	hsa05144:Malaria	hsa05144:	Malaria	4	1.95122	0.0270811	1.56733	IL6, MET, CXCL8, THBS1	93	49	6910	6.06539	0.987289	0.196087	28.1907
KEGG_PATHWAY	hsa05164:Influenza A	hsa05164:	Influenza A	7	3.41463	0.0280691	1.55177	IL6, CYCS, CXCL8, NFKBIA, NFKB1, DNAJB1, IL1A	93	174	6910	2.98912	0.989185	0.193912	29.0653
KEGG_PATHWAY	hsa04064:NF-kappa B signaling pathway	hsa04064:	NF-kappa B signaling pathway	5	2.43902	0.0283329	1.54771	TNFRSF11A, CXCL8, NFKBIA, NFKB1, TNFAIP3	93	87	6910	4.27018	0.989642	0.187571	29.2971
KEGG_PATHWAY	hsa04931:Insulin resistance	hsa04931:	Insulin resistance	5	2.43902	0.0554153	1.25637	IRS2, IL6, PPP1R3B, NFKBIA, NFKB1	93	108	6910	3.43986	0.999884	0.325721	49.7244
KEGG_PATHWAY	hsa05120:Epithelial cell signaling in Helicobacter pylori infection	hsa05120:	Epithelial cell signaling in Helicobacter pylori infection	4	1.95122	0.0594529	1.22583	MET, CXCL8, NFKBIA, NFKB1	93	67	6910	4.43589	0.999941	0.333736	52.2561
KEGG_PATHWAY	hsa04920:Adipocytokine signaling pathway	hsa04920:	Adipocytokine signaling pathway	4	1.95122	0.0660592	1.18007	Da	93	70	6910	4.24578	0.999981	0.352513	56.1476
KEGG_PATHWAY	hsa05220:Chronic myeloid leukemia	hsa05220:	Chronic myeloid leukemia	4	1.95122	0.0706434	1.15093	CDKN1A, TGFBR1, NFKBIA, NFKB1	93	72	6910	4.12784	0.999991	0.361114	58.6745
KEGG_PATHWAY	hsa05020:Prion diseases	hsa05020:	Prion diseases	3	1.46341	0.0709433	1.14909	EGR1, IL6, IL1A	93	33	6910	6.75464	0.999992	0.351658	58.8351
KEGG_PATHWAY	hsa05145:Toxoplasmosis	hsa05145:	Toxoplasmosis	5	2.43902	0.0719247	1.14312	PPIF, LDLR, CYCS, NFKBIA, NFKB1	93	118	6910	3.14835	0.999993	0.345486	59.3566
KEGG_PATHWAY	hsa05133:Pertussis	hsa05133:	Pertussis	4	1.95122	0.0777816	1.10912	IL6, CXCL8, NFKB1, IL1A	93	75	6910	3.96272	0.999997	0.358507	62.3446

## Sheet: DatasetS4
Pt	genderM1F0	age	age50_01	do_genderM1F0	do_age	do_age50_01	dx	dx_highrisk	priorSCT	cmvab	HLAseromis	gvhd_px	TCDinvivo	ric1mac0	CD34mono	DaysOS	death	DaysRFS	RelapseCompRisk	Days_aGVHD24comp0123	aGVHD24CompRisk	Days_ci_neu	EngraftComp	cod	IgG_1m	IgG_2m	IgG_3m	CD4_1m	CD4_2m	CD4_3m	CD8_1m	CD8_2m	CD8_3m
1	0	59	1	0	34	0	MPN_MDS	0	0	1	1	CsA.based	1	1	0	3031	0	0.1	1	0.1	3	15	1		732	663	526
2	1	55	1	1	53	1	AML	1	1	1	1	CsA.based	1	0	1	27	1	27	2	27	2	27	2	infection
3	1	34	0	0	62	1	ALL	1	0	1	1	CsA.based	1	0	0	23	1	23	2	23	2	12	1	lung
4	0	44	0	0	41	0	AML	0	0	1	1	CsA.based	1	0	0	251	0	211	1	211	3	16	1		851	1000	946
5	0	45	0	0	42	0	AML	1	1	1	1	CsA.based	0	1	1	288	1	240	1	240	3	27	1	relapse	1470		1480
6	0	48	0	0	43	0	others	0	0	1	0	CsA.based	1	1	0	201	1	201	2	201	2	15	1	others	761	766	1290
7	1	19	0	1	14	0	others	0	1	1	0	CsA.based	0	1	1	2771	0	2771	0	2771	0	12	1		648	639	785
8	1	57	1	0	17	0	ML	0	0	1	1	CsA.based	0	1	0	44	1	44	2	14	1	13	1	infection	485
9	1	43	0	0	38	0	ALL	1	0	1	0	CsA.based	0	0	0	97	1	63	1	63	3	13	1	relapse	748
10	1	45	0	0	43	0	ML	0	0	1	0	CsA.based	0	0	0	2757	0	2757	0	2757	0	12	1		506	511
11	0	22	0	1	25	0	others	0	0	1	0	CsA.based	1	1	1	2549	0	2549	0	2549	0	13	1		721	818	807
12	0	37	0	1	35	0	AML	0	0	1	0	CsA.based	0	0	1	2741	0	2741	0	2741	0	15	1		1730
13	0	27	0	0	41	0	others	0	0	1	1	CsA.based	1	1	0	20	1	20	2	20	2	20	2	others
14	1	61	1	0	64	1	MPN_MDS	0	0	1	0	CsA.based	0	0	0	1872	0	1872	0	1872	0	14	1		1310	1880	2100
15	1	31	0	1	60	1	ALL	1	0	1	1	CsA.based	1	0	1	231	1	60	1	19	1	17	1	relapse	544	443	481
16	0	37	0	0	39	0	AML	1	0	1	0	CsA.based	0	0	1	331	1	147	1	27	1	22	1	relapse	784
17	1	23	0	0	53	1	AML	0	0	1	1	CsA.based	0	0	0	926	0	926	0	926	0	16	1		717	1030	979
18	1	50	1	1	53	1	ALL	1	0	1	0	CsA.based	0	0	0	613	1	230	1	230	3	14	1	others	761	879	891
19	1	23	0	1	20	0	AML	0	0	1	0	CsA.based	0	0	1	2395	0	2395	0	2395	0	22	1		1210		1110
20	0	61	1	1	59	1	MPN_MDS	1	0	1	0	CsA.based	0	0	1	42	1	42	2	34	1	13	1	lung	1180
21	1	57	1	0	55	1	AML	1	0	1	0	CsA.based	0	0	0	2251	0	2251	0	19	1	13	1		824		940
22	1	56	1	1	54	1	ALL	0	0	1	0	CsA.based	0	0	1	2203	0	2203	0	19	1	13	1		716	735	672			48			37.6
23	0	19	0	1	22	0	AML	0	0	0	0	CsA.based	0	0	1	2045	0	2045	0	2045	0	19	1		786	870	757	34.1	31.5	34.9	14.2	12.7	16.7
24	0	23	0	1	47	0	ALL	0	0	0	1	CsA.based	1	0	1	1847	0	292	1	34	1	16	1		356	554	516	48.2		22.5	41.1		66.5
25	1	31	0	1	34	0	AML	0	0	0	0	CsA.based	0	0	0	1573	0	164	1	164	3	16	1		620	577	535	29.9	54.2	35.6	55.5	23.6	31.9
26	1	24	0	0	27	0	AML	0	0	0	0	CsA.based	0	0	1	1637	1	471	1	23	1	24	1	relapse	1030	872	937	27.3		33.8	55.9		36.4
27	1	43	0	0	40	0	AML	1	0	1	1	CsA.based	1	0	0	109	1	0.1	1	0.1	3	24	1	relapse	964	723	766	0.3			0.1
28	1	37	0	1	33	0	AML	0	0	1	0	CsA.based	0	0	0	501	1	223	1	223	3	25	1	infection	872	1100	1080	61.2		18	23.5		72.3
29	1	19	0	1	49	0	AML	1	1	1	1	CsA.based	1	1	1	198	1	0.1	1	0.1	3	18	1	relapse			885	21.1	0.7		3.4	0.7
30	1	29	0	0	25	0	ALL	1	0	1	1	CsA.based	0	0	0	1496	0	1496	0	1496	0	21	1		464	602	681	0	2.1	2.4	0.5	0.2	8.5
31	1	34	0	0	30	0	AML	0	0	1	0	CsA.based	0	0	0	1494	0	1494	0	30	1	19	1		1060	747	953	21.7	18.3	15.4	23.2	75.6	66.3
32	0	27	0	1	63	1	others	0	0	1	1	CsA.based	0	1	0	1329	0	1329	0	1329	0	14	1		948		1020	6.9	2.7	5.5	68.5	1.8	3.1
33	1	61	1	0	38	0	MPN_MDS	0	1	1	1	CsA.based	1	1	0	562	1	562	2	562	2	21	1	lung	1380	1430	1400	0.4	1.6		0.6	0.1
34	0	26	0	0	53	1	ALL	1	1	1	1	CsA.based	0	1	0	30	1	30	2	30	2	30	2	infection				2.6			3.3
35	1	44	0	1	41	0	AML	1	0	1	1	CsA.based	0	0	0	233	1	127	1	127	3	20	1	relapse	1270	1380	1240	5.2	5.8	17.5	0.01	2	0.9
36	1	46	0	0	49	0	ML	1	1	1	0	CsA.based	0	0	0	881	1	881	2	881	2	15	1	infection	1260	2370	2490	17.2		18.7	37.4		42.3
37	0	26	0	0	29	0	others	1	0	0	0	CsA.based	0	0	0	1313	0	1090	1	1090	3	30	1		708	831	851	28.9	31.3		46.5	45.5
38	0	20	0	0	55	1	ALL	0	1	1	1	Tac.based	1	0	1	1176	0	1176	0	1176	0	11	1		412			0.8		6	0.8		5.4
39	1	46	0	0	43	0	ML	1	0	1	0	CsA.based	0	0	0	189	1	0.1	1	27	1	24	1	relapse	433	436	577	41.1	34.9	22.8	43.3	64.2	71.1
40	1	61	1	1	55	1	AML	0	0	1	0	CsA.based	0	0	1	1143	0	1143	0	1143	0	28	1		1800			36.2			21.1
41	0	20	0	0	25	0	ALL	0	0	0	0	CsA.based	0	0	1	1172	0	1172	0	1172	0	12	1		728					36.3			30.6
42	1	20	0	1	50	1	ML	1	0	1	1	CsA.based	0	0	0	57	1	0.1	1	0.1	3	18	1	relapse	663			0.1			0.3
43	1	45	0	1	47	0	AML	1	0	1	0	CsA.based	0	0	1	130	1	53	1	29	1	18	1	relapse			1140
44	0	63	1	0	58	1	AML	1	0	1	0	CsA.based	0	0	1	965	0	965	0	965	0	25	1		1327	1269			30.7			24.4
45	0	33	0	0	42	0	AML	0	0	1	0	CsA.based	0	0	1	614	1	287	1	65	1	17	1	relapse			1455
46	0	39	0	0	44	0	ALL	0	0	1	0	CsA.based	0	0	1	1030	0	970	1	970	3	12	1		669	721	661	18.6	24.3	13.3	55.3	56.9	60.5
47	1	66	1	1	63	1	AML	1	0	1	0	CsA.based	0	0	1	90	1	0.1	1	75	1	90	2	relapse	948	1009		27.4	16.4		22.5	22.2
48	1	51	1	0	50	1	MPN_MDS	0	0	1	0	CsA.based	0	0	0	422	1	0.1	1	61	1	21	1	infection			1635
49	0	45	0	0	48	0	others	0	0	1	0	CsA.based	1	1	1	890	0	890	0	890	0	13	1		1219			49.1		17.8	28.9		61.1
50	0	33	0	0	30	0	ML	1	1	1	0	CsA.based	0	0	1	827	0	720	1	720	3	18	1
51	0	41	0	0	36	0	ALL	0	0	1	1	Tac.based	1	0	1	685	1	383	1	383	3	15	1	lung		778	823			15.7			64
52	0	44	0	0	35	0	ALL	0	0	1	0	CsA.based	0	0	1	879	0	98	1	98	3	11	1		822	682	695	22.4		19.8	49.7		58.7
53	1	58	1	0	31	0	ML	0	0	1	1	CsA.based	1	1	0	618	1	618	2	618	2	23	1	infection	337	240	257	90.5		12	2.4		26.3
54	1	45	0	1	41	0	AML	0	0	1	1	Tac.based	1	0	0	806	0	806	0	806	0	14	1		740	1393	1179	18.3	9.9	13.1	30.7	22.9	20.5
55	1	50	1	0	54	1	AML	1	0	1	0	CsA.based	0	0	1	170	1	170	2	170	2	18	1	lung	744	495	659	52.6	16.6	17.5	35.9	50.1	51
56	1	39	0	0	42	0	others	1	1	0	1	CsA.based	1	1	1	713	0	481	1	481	3	14	1		610	699	782	21.6			34.1
57	1	20	0	0	23	0	AML	1	0	1	1	CsA.based	0	0	0	242	1	124	1	124	3	29	1	relapse	1281	1306		0	1.1		0.1	0.8
58	1	56	1	1	26	0	AML	1	0	1	1	CsA.based	1	1	1	217	1	125	1	125	3	29	1	relapse	1169	993	879	2.3	4.1	8.2	2.2	0.4	23.5
59	1	61	1	1	29	0	AML	1	0	1	1	CsA.based	0	0	1	447	1	180	1	180	3	25	1	relapse
60	0	53	1	0	24	0	ML	1	1	1	1	CsA.based	0	1	1	117	1	95	1	95	3	9	1	relapse		489			63.8			1.9
61	1	64	1	1	25	0	MPN_MDS	0	0	1	1	CsA.based	1	1	1	112	1	112	2	112	2	39	1	lung	1515	1004	698	11.6			20.1
62	0	24	0	1	29	0	AML	1	0	1	1	CsA.based	1	0	1	735	0	735	0	735	0	75	1		807	819	661		14.2			36.8
63	0	23	0	1	20	0	AML	0	0	1	0	CsA.based	0	0	0	123	0	123	0	123	0	20	1					20.4			16.6
64	1	62	1	1	29	0	AML	0	1	1	1	CsA.based	1	1	1	384	0	384	0	384	0	21	1			1037	1065	34.9	9.2	13.9	0.3	7.1	29.2
65	0	51	1	0	53	1	ALL	0	0	1	1	CsA.based	0	0	1	354	0	354	0	14	1	14	1		771			48.2			39.6
66	1	32	0	0	28	0	AML	0	0	1	0	CsA.based	0	0	1	263	0	263	0	24	1	20	1		802	842	882	23.1	26.5	14.8	46	52.9	68.1
67	1	62	1	1	30	0	ML	1	0	1	1	CsA.based	1	0	1	253	0	253	0	58	1	15	1				1133
68	1	46	0	1	19	0	AML	1	0	1	1	CsA.based	1	0	0	174	1	0.1	1	0.1	3	38	1	relapse
69	0	35	0	0	38	0	ALL	0	1	1	1	CsA.based	0	0	0	33	1	33	2	33	2	25	1	infection	731			48.3			26
70	0	30	0	0	28	0	ALL	0	0	1	0	CsA.based	0	0	0	168	0	168	0	168	0	12	1		497		480	30.7		40	22.4		29.8
71	0	49	0	0	47	0	MPN_MDS	0	0	0	0	CsA.based	0	0	0	186	0	186	0	20	1	17	1		853	648		48.1			38.1
72	0	66	1	1	64	1	AML	0	0	1	1	CsA.based	1	0	0	97	0	97	0	25	1	18	1		832	789	790	68.9	3.9	4.7	15.2	3.3	5.8
73	0	53	1	0	23	0	others	0	0	1	1	CsA.based	1	1	0	108	0	108	0	108	0	19	1		895		636	1.1	25.3	19.9	0.8	0.4	1.1
